# Supplementary material for: University Students’ Perceptions and Intentions to Use Digital Mental Health Services Including Online Therapy and Mental Health Apps: A Cross-Sectional Study
Source: Int J Environ Res Public Health. 2026 May 28;23(6):719. doi: 10.3390/ijerph23060719 (PMC13300285; doi:10.3390/ijerph23060719)
Supplement: Supplementary file 1 [file ijerph-23-00719-s001.zip]

Archive with 1 entries (1 files):
- ijerph-4300161-supplementary.pdf
